# Supplementary material for: Taxonomy, tissue, and habitat influence mollusk microbial communities
Source: ISME J. 2026 Apr 22;20(1):wrag092. doi: 10.1093/ismejo/wrag092 (PMC13157833; doi:10.1093/ismejo/wrag092)
Supplement: Supplementary_Material_wrag092 [file supplementary_material_wrag092.zip]

Archive with 3 entries (3 files):
- Supplementary_legends_wrag092.pdf
- Supplementary_Table_S1_Data_wrag092.xlsx
- Supplementary_Table_S2_RF-XGBoost_wrag092.xlsx
