# Supplementary material for: Taxonomy, tissue, and habitat influence mollusk microbial communities
Source: ISME J. 2026 Apr 22;20(1):wrag092. doi: 10.1093/ismejo/wrag092 (PMC13157833; doi:10.1093/ismejo/wrag092)
Supplement: Supplementary_Material_wrag092 [file supplementary_material_wrag092.zip › Supplementary_Table_S1_Data_wrag092.xlsx]

## Sheet: Sheet1
Supplementary Table S1.
Data collected for every article. Studies with more than one class, one family, or more than one tissue type analysed were recorded multiple times in our dataset
Intrinsic	Extrinsic	Ecosystem	Class	Family	Tissue
	X	Marine	Bivalvia	Ostreidae	Gut
	X	Marine	Bivalvia	Donacidae	Gut
	X	Freshwater	Bivalvia	Unionidae	Gut
	X	Marine	Gastropoda	Littorinidae	Gut
X		Marine	Gastropoda	Lottiidae	Soft_tissue
X		Marine	Gastropoda	Littorinidae	Soft_tissue
X		Marine	Gastropoda	Tegulidae	Soft_tissue				same study, using multiple tissues
	X	Marine	Bivalvia	Mytilidae	Gut
	X	Terrestrial	Gastropoda	Limacidae	Whole
.	X	Terrestrial	Gastropoda	Oreohelicidae	Gut				these data come from the same study (families from the same research paper)
	X	Freshwater	Bivalvia	Unionidae	Gut				(families from the same research paper)
X		Marine	Gastropoda	Peltospiridae	Whole
X		Freshwater	Bivalvia	Unionidae	Gut
	X	Marine	Bivalvia	Ostreidae	Gut
	X	Marine	Bivalvia	Ostreidae	Pallial_fluid
X		Marine	Cephalopoda	Sepiolidae	Light_organ
	X	Marine	Cephalopoda	Octopodidae	Gut
X		Freshwater	Bivalvia	Unionidae	Gut
X	X	Marine	Bivalvia	Ostreidae	Gut
X		Terrestrial	Gastropoda	Oreohelicidae	Gut
	X	Freshwater	Bivalvia	Unionidae	Whole
X		Marine	Bivalvia	Ostreidae	Hemolymph
X		Marine	Bivalvia	Ostreidae	Digestive_gland
X		Marine	Bivalvia	Mytilidae	Hemolymph
X		Marine	Bivalvia	Mytilidae	Digestive_gland
	X	Freshwater	Bivalvia	Unionidae	Digestive_gland
X		Freshwater	Gastropoda	Hydrobiidae	Head
X		Freshwater	Gastropoda	Hydrobiidae	Body
	X	Marine	Bivalvia	Mytilidae	Gut
X	X	Marine	Bivalvia	Ostreidae	Gut
X	X	Marine	Bivalvia	Mytilidae	Gut
	X	Marine	Bivalvia	Ostreidae	Whole_larvae
	X	Marine	Bivalvia	Ostreidae	Gastrointestinal_tissues_juvenile
	X	Marine	Bivalvia	Ostreidae	Gastrointestinal_tissues_adult
X	X	Marine	Gastropoda	Hydrobiidae	Gut
	X	Marine	Bivalvia	Ostreidae	Hemolymph
	X	Marine	Bivalvia	Ostreidae	Gut
X	X	Freshwater	Bivalvia	Cyrenidae	Gut
X	X	Marine	Bivalvia	Mytilidae	Hemolymph
	X	Freshwater	Bivalvia	Unionidae	Gut
X	X	Freshwater	Bivalvia	Unionidae	Gut
X	X	Marine	Bivalvia	Ostreidae	Haemolymph
	X	Marine	Gastropoda	Trochidae	Gut
	X	Marine	Gastropoda	Trochidae	Gonad
	X	Marine	Bivalvia	Mytilidae	Shell
X		Freshwater	Gastropoda	Planorbidae	Whole
X	X	Marine	Bivalvia	Ostreidae	spats
	X	Marine	Bivalvia	Ostreidae	Adductor_muscle
X		Marine	Bivalvia	Pteriidae	Gill
X		Marine	Bivalvia	Pteriidae	Gonad
X		Marine	Bivalvia	Pteriidae	Byssus_gland
X		Marine	Bivalvia	Pteriidae	Hemolymph
X		Marine	Bivalvia	Pteriidae	Mantle
X		Marine	Bivalvia	Pteriidae	Adductor_muscle
X		Marine	Bivalvia	Pteriidae	Mucus
X		Marine	Bivalvia	Pteriidae	Gut
X		Marine	Gastropoda	Nassariidae	Gut_(multiple tissues)
	X	Marine	Bivalvia	Ostreidae	Whole
X		Marine	Cephalopoda	Sepiidae	Esophagus
X		Marine	Cephalopoda	Sepiidae	Stomach
X		Marine	Cephalopoda	Sepiidae	Cecum
X		Marine	Cephalopoda	Sepiidae	Intestine
X	X	Marine	Bivalvia	Haliotidae	Gut
	X	Marine	Cephalopoda	Octopodidae	Whole
X	X	Marine	Cephalopoda	Sepiidae	Gut
	X	Freshwater	Gastropoda	Viviparidae	Gut
	X	Freshwater	Gastropoda	Ampullaridae	Gut
X	X	Terrestrial	Gastropoda	Achatinidae	Gut_(multiple tissues)
X		Terrestrial	Gastropoda	Ampullaridae	Gut
X		Terrestrial	Gastropoda	Ampullaridae	Gut_(multiple tissues)
X	X	Terrestrial	Gastropoda	Helicidae	Gut
	X	Freshwater	Gastropoda	Planorbidae	Gut
X		Terrestrial	Gastropoda	Achatinidae	Gut
	X	Freshwater	Gastropoda	Pomatiopsidae	Gut
X	X	Terrestrial	Gastropoda	Helicidae	Gut
X		Freshwater	Gastropoda	Lymnaeidae	Gut
X	X	Freshwater	Gastropoda	Hydrobiidae	Gill
X	X	Freshwater	Gastropoda	Hydrobiidae	Gonad
X	X	Freshwater	Gastropoda	Hydrobiidae	Byssus_gland
X	X	Freshwater	Gastropoda	Hydrobiidae	Hemolymph
X	X	Freshwater	Gastropoda	Hydrobiidae	Mantle
X	X	Freshwater	Gastropoda	Hydrobiidae	Adductor_muscle
X	X	Freshwater	Gastropoda	Hydrobiidae	Mucus
X	X	Freshwater	Gastropoda	Hydrobiidae	Gut
	X	Terrestrial	Gastropoda	Achatinellidae	Faeces/leaf
X		Marine	Gastropoda	Rubyspiridae	Digestive_gland
X		Marine	Gastropoda	Rubyspiridae	Stomach
X		Marine	Gastropoda	Rubyspiridae	Intestine
X	X	Marine	Bivalvia	Achatinidae	Mantle
X	X	Marine	Bivalvia	Achatinidae	Gill
X	X	Marine	Bivalvia	Achatinidae	Adductor_muscle
X	X	Marine	Bivalvia	Achatinidae	Digestive_gland
	X	Marine	Bivalvia	Ostreidae	Gut
	X	Marine	Bivalvia	Veneridae	Hepatopancreas
	X	Freshwater	Gastropoda	Pomatiopsidae	Gut
X	X	Marine	Bivalvia	Pteriidae	Mantle
X	X	Marine	Bivalvia	Pteriidae	Gill
X	X	Marine	Bivalvia	Pteriidae	Digestive_diverticula
X	X	Marine	Bivalvia	Pteriidae	Intestine
X	X	Marine	Bivalvia	Pteriidae	Heart
	X	Marine	Bivalvia	Mytilidae	Whole
	X	Marine	Bivalvia	Ostreidae	Gut
X	X	Marine	Bivalvia	Veneridae	Gill
X	X	Marine	Bivalvia	Veneridae	Gut
X	X	Marine	Bivalvia	Veneridae	Pool_others
X	X	Marine	Bivalvia	Chamidae	Gill
X		Marine	Bivalvia	Cardiidae	Digestive_system
X		Marine	Bivalvia	Cardiidae	Gill
X		Marine	Bivalvia	Cardiidae	Mantle
X		Marine	Bivalvia	Mytilidae	Whole
X		Marine	Bivalvia	Mytilidae	Whole
	X	Marine	Bivalvia	Ostreidae	Digestive_gland
	X	Marine	Bivalvia	Veneridae	Digestive_gland
	X	Freshwater	Bivalvia	Cyrenidae	Adductor_muscle
	X	Freshwater	Bivalvia	Cyrenidae	Mantle
	X	Freshwater	Bivalvia	Cyrenidae	Foot
	X	Freshwater	Bivalvia	Cyrenidae	Gill
	X	Freshwater	Bivalvia	Cyrenidae	Visceral_tract
X	X	Marine	Bivalvia	Veneridae	Digestive glands
X	X	Marine	Bivalvia	Veneridae	Extrapallial_fluids
X		Marine	Bivalvia	Mytilidae	Hemolymph
X		Marine	Bivalvia	Mytilidae	Stomach
X		Marine	Bivalvia	Mytilidae	Gill
X		Marine	Bivalvia	Mytilidae	Foot
X		Marine	Bivalvia	Mytilidae	Digestive_gland
X		Marine	Bivalvia	Pectinidae	Gonads
X		Marine	Bivalvia	Spondylidae	Gills
X	X	Marine	Bivalvia	Ostreidae	Mantle
X	X	Marine	Bivalvia	Ostreidae	Gill
X	X	Marine	Bivalvia	Ostreidae	Digestive_gland
X	X	Marine	Bivalvia	Tellinidae	Mantle
X	X	Marine	Bivalvia	Tellinidae	Gill
X	X	Marine	Bivalvia	Tellinidae	Digestive_gland
X	X	Marine	Bivalvia	Mytilidae	Mantle
X	X	Marine	Bivalvia	Mytilidae	Gill
X	X	Marine	Bivalvia	Mytilidae	Digestive_gland
X	X	Marine	Bivalvia	Ostreidae	Gut_aspirates
X	X	Marine	Bivalvia	Mytilidae	Gut_aspirates
	X	Marine	Gastropoda	Lymnaeidae	Gut
X		Marine	Cephalopoda	Sepiolidae	accessory_nidamental_gland(ANG)
X		Marine	Cephalopoda	Loliginidae	accessory_nidamental_gland(ANG)
X		Marine	Cephalopoda	Idiosepiidae	accessory_nidamental_gland(ANG)
X		Marine	Cephalopoda	Sepiidae	accessory_nidamental_gland(ANG)
X		Marine	Bivalvia	Ostreidae	spats
	X	Terrestrial	Gastropoda	Ariolimacidae	Faeces
X		Marine	Cephalopoda	Octopodidae	Mantle
X		Marine	Cephalopoda	Octopodidae	Skin
X		Marine	Gastropoda	Naticidae	Egg_collars
X		Freshwater	Gastropoda	Viviparidae	Intestine
X		Freshwater	Gastropoda	Lymnaeidae	Intestine
X		Freshwater	Gastropoda	Planorbidae	Ovotestis
X		Freshwater	Gastropoda	Planorbidae	Hepatopancreas
X		Freshwater	Gastropoda	Planorbidae	Gut
X		Freshwater	Gastropoda	Planorbidae	Stomach
	X	Marine	Bivalvia	Mytilidae	Gills
