# Supplementary material for: Taxonomy, tissue, and habitat influence mollusk microbial communities
Source: ISME J. 2026 Apr 22;20(1):wrag092. doi: 10.1093/ismejo/wrag092 (PMC13157833; doi:10.1093/ismejo/wrag092)
Supplement: Supplementary_Material_wrag092 [file supplementary_material_wrag092.zip › Supplementary_Table_S2_RF-XGBoost_wrag092.xlsx]

## Sheet: Sheet1
Supplementary Table S2.
Random Forest and XGBoost Overall statistics and statistics by class
Random Forest Predictive Modeling								XGBoost Predictive Modeling
Overall Statistics								Overall Statistics
Accuracy : 0.6								Accuracy : 0.7
95% CI : (0.406, 0.7734)								95% CI : (0.506, 0.8527)
No Information Rate : 0.4								No Information Rate : 0.4
P value [Acc > NIR] : 0.02124								P value [Acc > NIR] : 0.0008564
Kappa : 0.4								Kappa : 0.5416
Mcnemar's Test P value : 0.26146								Mcnemar's Test P value : 0.6443698
Statistics by Class:								Statistics by Class:
Class: Both Class: Extrinsic Class: Intrinsic								Class: 0 Class: 1 Class: 2
Sensitivity 0.4444 0.8889 0.5000								Sensitivity 0.5455 0.8571 0.7500
Specificity 0.9048 0.7143 0.7778								Specificity 0.8421 0.9130 0.7778
Pos Pred Value 0.6667 0.5714 0.6000								Pos Pred Value 0.6667 0.7500 0.6923
Neg Pred Value 0.7917 0.9375 0.7000								Neg Pred Value 0.7619 0.9545 0.8235
Prevalence 0.3000 0.3000 0.4000								Prevalence 0.3667 0.2333 0.4000
Detection Rate 0.1333 0.2667 0.2000								Detection Rate 0.2000 0.2000 0.3000
Detection Prevalence 0.2000 0.4667 0.3333								Detection Prevalence 0.3000 0.2667 0.4333
Balanced Accuracy 0.6746 0.8016 0.6389								Balanced Accuracy 0.6938 0.8851 0.7639
